# Supplementary material for: The CCAAT-Binding Complex Controls Respiratory Gene Expression and Iron Homeostasis in Candida Glabrata
Source: Sci Rep. 2017 Jun 14;7:3531. doi: 10.1038/s41598-017-03750-5 (PMC5471220; doi:10.1038/s41598-017-03750-5)
Supplement: Supplementary file 2 — supplementary file S2 [file 41598_2017_3750_MOESM2_ESM.xls]

## Sheet: supplementary file S2A
Supplementary file S2A
TF name	Target ID	Target gene name	S. cerevisiae best homologue	CCAAT motif in ChIP peak
HAP5	CAGL0M09581g	ATP1	ATP1	YES
HAP5	CAGL0L10406g	CYT1	CYT1	YES
HAP5	CAGL0L09713g	ATP7	ATP7	YES
HAP5	CAGL0L06160g	CAGL0L06160g	COX4	YES
HAP5	CAGL0L05236g	MDH1	MDH1	YES
HAP5	CAGL0K02409g	CAGL0K02409g	ATP20	YES
HAP5	CAGL0J06380g	CAGL0J06380g	STF1	YES
HAP5	CAGL0J04268g	CAGL0J04268g	ACH1	YES
HAP5	CAGL0J01699g	CAGL0J01699g	YPR010c-a	YES
HAP5	CAGL0J00429g	COX6	COX6	YES
HAP5	CAGL0I07969g	CAGL0I07969g	ATP19	YES
HAP5	CAGL0I06270g	CAGL0I06270g	QCR8	YES
HAP5	CAGL0I03190g	RIP1	RIP1	YES
HAP5	CAGL0I00572g	CAGL0I00572g	ATP14	NO
HAP5	CAGL0H09328g	CAGL0H09328g	QCR9	YES
HAP5	CAGL0H06699g	CAGL0H06699g	GUT2	YES
HAP5	CAGL0H05489g	CAGL0H05489g	ATP4	YES
HAP5	CAGL0H02491g	CAGL0H02491g	COX7	YES
HAP5	CAGL0H01397g	CAGL0H01397g	ATP5	YES
HAP5	CAGL0H00506g	ATP2	ATP2	YES
HAP5	CAGL0G10153g	CAGL0G10153g	QCR7	YES
HAP5	CAGL0G10131g	CAGL0G10131g	QCR2	YES
HAP5	CAGL0G08712g	CAGL0G08712g	KGD1	YES
HAP5	CAGL0F05863g	CAGL0F05863g	SHH4	YES
HAP5	CAGL0F04565g	CAGL0F04565g	COR1	YES
HAP5	CAGL0E01287g	CAGL0E01287g	KGD2	NO
HAP5	CAGL0D00770g	IDP1	IDP1	YES
HAP5	CAGL0D00176g	CAGL0D00176g	GDH1	YES
HAP5	CAGL0C02623g	CAGL0C02623g	COX8	YES
HAP5	CAGL0C01325g	CAGL0C01325g	COX5B	YES
HAP5	CAGL0B01875g	CAGL0B01875g	COX26	YES
HAP5	CAGL0A04697g	CAGL0A04697g	YMR31	NO
HAP5	CAGL0A03542g	COX12	COX12	YES
HAP5	CAGL0A03102g	ARO10	ARO10	NO
HAP5	CAGL0A03036g	CAGL0A03036g	ATP17	YES
HAP5	CAGL0A01111g	CAGL0A01111g	ATP15	YES
HAP5	CAGL0I04686g	CAGL0I04686g	ATP3	YES
HAP5	CAGL0D06424g	ACO1	ACO1	YES
HAP5	CAGL0C03223g	CAGL0C03223g	SDH2	YES
HAP5	CAGL0J09900g	CAGL0J09900g	POR1	YES
HAP5	CAGL0J00847g	CAGL0J00847g	SDH1	YES
HAP5	CAGL0I01408g	CYC1	CYC1	YES
HAP5	CAGL0D05192g	CAGL0D05192g	QCR6	YES
HAP5	CAGL0C04455g	ATP16	ATP16	YES
HAP5	CAGL0D01936g/CAGL0D01958g	CAGL0D01936g/CAGL0D01958g	SNF7/SHH3	YES
HAP5	CAGL0H03993g	CAGL0H03993g	CIT1	YES
HAP5	CAGL0F04213g	CAGL0F04213g	AAC3	YES
HAP5	CAGL0B00440g	CAGL0B00440g		YES
HAP5	CAGL0G08151g	CAGL0G08151g	GRX4	YES
HAP5	CAGL0C00693g	CAGL0C00693g	CCC1	NO
HAP5	CAGL0J09680g	CAGL0J09680g	HEM3	YES
HAP5	CAGL0G03905g	CAGL0G03905g	ISA1	YES
HAP5	CAGL0L01089g	GLT1	GLT1	YES
HAP5	CAGL0E05676g	CAGL0E05676g	TYW1	NO
HAP5	CAGL0G08041g	CAGL0G08041g	RLI1	YES
HAP5	CAGL0M13277g/CAGL0M13321g	CAGL0M13277g/CAGL0M13321g	YNK1/SVP26	YES
HAP5	CAGL0M09295g	CAGL0M09295g	EAF6	NO
HAP5	CAGL0L12056g	BMH1(A)	BMH1	YES
HAP5	CAGL0L04268g	CAGL0L04268g	ISN1	YES
HAP5	CAGL0L00583g	CAGL0L00583g	USV1	YES
HAP5	CAGL0L00157g	CAGL0L00157g		YES
HAP5	CAGL0K12518g	CAGL0K12518g	AGX1	YES
HAP5	CAGL0K12100g	CAGL0K12100g	HEM13	YES
HAP5	CAGL0K10362g	CAGL0K10362g	ORT1	NO
HAP5	CAGL0K05775g	CAGL0K05775g	SDH7	YES
HAP5	CAGL0J06204g	CAGL0J06204g	FMP41	YES
HAP5	CAGL0J03124g	CAGL0J03124g	ARG5,6	NO
HAP5	CAGL0I10725g/CAGL0I10747g	CAGL0I10725g/CAGL0I10747g	YGR122w/MEP3	YES
HAP5	CAGL0I10648g	ASN2	ASN2	YES
HAP5	CAGL0I08591g	CAGL0I08591g	YER158c	NO
HAP5	CAGL0I06380g/CAGL0I06402g	RPM2/CAGL0I06402g	RPM2/VPS4	YES
HAP5	CAGL0I05192g	CAGL0I05192g	CKA1	YES
HAP5	CAGL0I04554g	GRX7	GRX7	YES
HAP5	CAGL0I02552g	STB5	STB5	NO
HAP5	CAGL0I02024g	OYE2	OYE2	YES
HAP5	CAGL0H06413g	SSR1	CCW14	NO
HAP5	CAGL0H04191g/CAGL0H04213g	CAGL0H04191g/CAGL0H04213g	ATP18/TDA9	YES
HAP5	CAGL0G09251g/CAGL0G09273g	CAGL0G09251g/CAGL0G09273g	YPL191c/YJR015w	YES
HAP5	CAGL0G00396g/CAGL0G00418g	CAGL0G00396g/CAGL0G00418g	RTT102/TAF1	NO
HAP5	CAGL0F09031g/CAGL0F09053g	CAGL0F09031g/CAGL0F09053g	RPS4A/MNL1	YES
HAP5	CAGL0F06919g/CAGL0F06941g	CAGL0F06919g/PYC1	IRC24/PYC2	YES
HAP5	CAGL0F05115g	CAGL0F05115g	INA1	YES
HAP5	CAGL0F04807g/CAGL0F04829g	CAGL0F04807g/CAGL0F04829g	OM45/PIN3	YES
HAP5	CAGL0F03707g	CAGL0F03707g	HRK1	YES
HAP5	CAGL0F02893g/CAGL0F02915g	CAGL0F02893g/CAGL0F02915g	YDR415c/SYF1	YES
HAP5	CAGL0F01947g	IRC15	IRC15	YES
HAP5	CAGL0F00187g	CAGL0F00187g	FET4	YES
HAP5	CAGL0E04356g	CAGL0E04356g	SOD2	YES
HAP5	CAGL0E01837g	YPS9	MKC7	YES
HAP5	CAGL0E00231g/CAGL0E00275g	CAGL0E00231g/EPA20		YES
HAP5	CAGL0E00110g	CAGL0E00110g	putative adhesin, pseudogene	YES
HAP5	CAGL0D03388g	CAGL0D03388g	APS3	YES
HAP5	CAGL0C05115g	ARG1	ARG1	YES
HAP5	CAGL0C02541g	CAGL0C02541g	BDF1	NO
HAP5	CAGL0C01793g	CAGL0C01793g	OM14	YES
HAP5	CAGL0C00363g/CAGL0C00385g	KRE9/CAGL0C00385g	KRE9/IOC2	YES
HAP5	CAGL0C00253g/CAGL0C00275g	CAGL0C00253g/HSP31	/HSP31	YES
HAP5	CAGL0B04917g	CAGL0B04917g	IDP2	YES
HAP5	CAGL0B03949g	CAGL0B03949g	SNG1	YES
HAP5	CAGL0B02409g/CAGL0B02431g	CAGL0B02409g/CAGL0B02431g	YML119w/NDI1	YES
HAP5	CAGL0A03476g	CAGL0A03476g	SMF3	YES
HAP5	CAGL0A02277g	CAGL0A02277g	YCL049c	YES
HAP5	CAGL0A01199g	DIP5	DIP5	NO
HAP5	CAGL0A01045g/CAGL0A01067g	CAGL0A01045g/CAGL0A01067g	FUM1/KEL3	YES
HAP5	CAGL0A00154g	CAGL0A00154g		YES
HAP5	CAGL0E06380g/CAGL0E06424g		YKL151c/MCR1	YES
HAP5	CAGL0I02574g	CAGL0I02574g	OYE2	NO
HAP5	CAGL0L09911g	CAGL0L09911g	YIL169c	YES
HAP5	CAGL0E04334g	ERG11	ERG11	NO
HAP5	CAGL0L01793g	CAGL0L01793g	SPC42	YES
HAP5	CAGL0J09922g	CAGL0J09922g	SUN4	YES
HAP5	CAGL0K10868g	CTA1	CTA1	NO
HAP5	CAGL0J04026g/CAGL0J04048g	CAGL0J04026g/CAGL0J04048g	HER1/ISU2	YES

## Sheet: supplementary file S2B
Supplementary file S2B
Chromosome	Start	End	C1	C2	C3	C4	Potential target
ChrA_C_glabrata_CBS138	14101	14251	240.793	64.9637	1.87403	6.98061	CAGL0A00154g
ChrA_C_glabrata_CBS138	106401	106701	451.752	160.015	1.4765	8.06833	CAGL0A01045g/CAGL0A01067g
ChrA_C_glabrata_CBS138	111151	111401	341.421	133.959	1.33882	7.74479	CAGL0A01089g/CAGL0A01111g
ChrA_C_glabrata_CBS138	120101	120501	274.285	81.5811	1.77866	7.20396	CAGL0A01199g
ChrA_C_glabrata_CBS138	120701	120901	239.451	80.784	1.56078	7.12908	CAGL0A01199g
ChrA_C_glabrata_CBS138	248051	248451	395.265	116.933	1.74094	7.68688	CAGL0A02277g
ChrA_C_glabrata_CBS138	311851	312101	252.97	17.1854	4.23065	5.871	CAGL0A03036g
ChrA_C_glabrata_CBS138	317151	317251	233.894	60.115	1.94241	6.90466	CAGL0A03080g/CAGL0A03102g
ChrA_C_glabrata_CBS138	357851	358251	492.224	67.3622	2.77201	7.46892	CAGL0A03476g
ChrA_C_glabrata_CBS138	361301	361751	492.601	65.8477	3.15727	7.27308	CAGL0A03542g
ChrA_C_glabrata_CBS138	461301	461651	435.958	68.9359	2.63316	7.42344	CAGL0A04675g/CAGL0A04697g
ChrB_C_glabrata_CBS138	29801	30451	872.761	110.526	2.71592	8.06127	CAGL0B00440g
ChrB_C_glabrata_CBS138	171001	171451	476.901	31.6511	3.8997	6.85609	CAGL0B01875g
ChrB_C_glabrata_CBS138	231701	232001	315.473	126.96	1.31553	7.63949	CAGL0B02409g/CAGL0B02431g
ChrB_C_glabrata_CBS138	390051	390201	233.796	99.2662	1.22757	7.26148	CAGL0B03949g
ChrB_C_glabrata_CBS138	479901	480151	317.078	85.5885	1.92629	7.34932	CAGL0B04917g
ChrC_C_glabrata_CBS138	25551	25701	268.315	121.982	1.13085	7.50773	CAGL0C00253g/CAGL0C00275g
ChrC_C_glabrata_CBS138	36701	37101	386.657	33.9669	3.55858	6.77922	CAGL0C00363g/CAGL0C00385g
ChrC_C_glabrata_CBS138	71951	72301	427.301	90.6849	2.20541	7.60263	CAGL0C00693g
ChrC_C_glabrata_CBS138	139401	140051	2590.98	120.141	3.96454	8.75349	CAGL0C01325g
ChrC_C_glabrata_CBS138	189151	189351	264.91	105.487	1.33995	7.38424	CAGL0C01793g
ChrC_C_glabrata_CBS138	255351	255451	274.425	124.899	1.12939	7.54082	CAGL0C02541g
ChrC_C_glabrata_CBS138	268001	268201	235.635	38.6962	2.59959	6.58491	CAGL0C02623g
ChrC_C_glabrata_CBS138	321101	321751	2360.93	48.1469	5.48168	7.99677	CAGL0C03223g
ChrC_C_glabrata_CBS138	430051	430451	463	60.0004	3.01276	7.25947	CAGL0C04455g/CAGL0C04477g
ChrC_C_glabrata_CBS138	486351	486851	289.046	107.622	1.43941	7.45086	CAGL0C05115g
ChrD_C_glabrata_CBS138	20901	21751	1055.3	55.6048	3.91194	7.74612	CAGL0D00154g/CAGL0D00176g
ChrD_C_glabrata_CBS138	22151	22701	270.302	73.1958	1.93055	7.09702	CAGL0D00154g/CAGL0D00176g
ChrD_C_glabrata_CBS138	94801	95451	732.745	62.2729	3.81767	7.36373	CAGL0D00748g/CAGL0D00770g
ChrD_C_glabrata_CBS138	203751	204301	859.966	96.4152	2.92557	8.04229	CAGL0D01936g/CAGL0D01958g
ChrD_C_glabrata_CBS138	348601	348901	370.779	77.1879	2.26373	7.39394	CAGL0D03388g mais dans ORF UBR2
ChrD_C_glabrata_CBS138	495701	496251	626.168	73.1314	3.15952	7.51945	CAGL0D05192g
ChrD_C_glabrata_CBS138	607701	608301	1572.29	71.5511	4.09365	8.14632	CAGL0D06424g
ChrE_C_glabrata_CBS138	7051	7501	382.699	61.4345	2.70532	7.16071	CAGL0E00110g
ChrE_C_glabrata_CBS138	22251	22501	326.819	140.52	1.2079	7.74865	CAGL0E00231g/CAGL0E00275g
ChrE_C_glabrata_CBS138	120351	120501	225.551	45.7094	2.27805	6.68467	CAGL0E01265g/CAGL0E01287g
ChrE_C_glabrata_CBS138	185101	185351	298.395	120.728	1.3108	7.56848	CAGL0E01837g
ChrE_C_glabrata_CBS138	416801	417101	353.025	132.229	1.40735	7.75902	CAGL0E04334g
ChrE_C_glabrata_CBS138	419001	419601	1479.49	96.1188	3.5425	8.36247	CAGL0E04356g
ChrE_C_glabrata_CBS138	566801	567201	297.561	78.1079	2.07092	7.16393	CAGL0E05676g
ChrE_C_glabrata_CBS138	643451	643651	230.619	78.7721	1.54148	7.08463	CAGL0E06380g/CAGL0E06424g
ChrF_C_glabrata_CBS138	16401	16901	394.849	97.6636	2.02497	7.54858	CAGL0F00187g
ChrF_C_glabrata_CBS138	191051	191301	299.4	69.2721	2.10909	7.17474	CAGL0F01947g
ChrF_C_glabrata_CBS138	280801	281101	275.487	52.1837	2.38706	6.90856	CAGL0F02893g/CAGL0F02915g
ChrF_C_glabrata_CBS138	362351	362501	229.279	41.8065	2.42748	6.6335	CAGL0F03707g
ChrF_C_glabrata_CBS138	418451	418951	771.714	101.385	2.87867	7.9666	CAGL0F04213g
ChrF_C_glabrata_CBS138	458401	458751	414.611	105.007	1.95085	7.67994	CAGL0F04565g
ChrF_C_glabrata_CBS138	486851	487201	321.372	111.643	1.51354	7.55567	CAGL0F04807g/CAGL0F04829g
ChrF_C_glabrata_CBS138	517301	517601	270.32	88.5594	1.59416	7.27883	CAGL0F05115g
ChrF_C_glabrata_CBS138	587801	588101	312.429	10.8722	4.72012	5.91492	CAGL0F05863g/CAGL0F05885g
ChrF_C_glabrata_CBS138	679101	679601	538.72	74.1042	2.80328	7.54596	CAGL0F06919g/CAGL0F06941g
ChrF_C_glabrata_CBS138	887101	887351	243.045	91.6487	1.41171	7.22431	CAGL0F09031g/CAGL0F09053g
ChrG_C_glabrata_CBS138	40851	41051	262.711	45.4205	2.52417	6.77866	CAGL0G00396g/CAGL0G00418g
ChrG_C_glabrata_CBS138	371801	372351	1165.48	82.499	3.43457	8.04882	CAGL0G03905g
ChrG_C_glabrata_CBS138	760901	761401	570.204	58.2399	3.20622	7.40789	CAGL0G08041g/CAGL0G08063g
ChrG_C_glabrata_CBS138	775551	776301	3369.75	71.6482	4.75664	8.29218	CAGL0G08151g/CAGL0G08173g
ChrG_C_glabrata_CBS138	827751	828101	883.887	195.71	2.2421	8.50486	CAGL0G08712g
ChrG_C_glabrata_CBS138	883751	884151	356.865	71.0397	2.41155	7.24807	CAGL0G09251g/CAGL0G09273g
ChrG_C_glabrata_CBS138	969601	970501	943.098	61.7149	3.58251	7.5993	CAGL0G10109g/CAGL0G10131g
ChrG_C_glabrata_CBS138	972651	973151	453.301	72.7486	2.59658	7.41824	CAGL0G10153g
ChrH_C_glabrata_CBS138	51751	52301	1686.54	42.0416	4.84443	7.82948	CAGL0H00506g/CAGL0H00528g
ChrH_C_glabrata_CBS138	138151	138701	570.15	55.3949	3.38131	7.28105	CAGL0H01397g/CAGL0H01419g
ChrH_C_glabrata_CBS138	226651	227051	476.342	80.2632	2.53391	7.559	CAGL0H02491g
ChrH_C_glabrata_CBS138	374701	375251	672.978	74.9863	2.9806	7.6868	CAGL0H03993g
ChrH_C_glabrata_CBS138	397251	397551	346.7	109.427	1.63777	7.58972	CAGL0H04191g/CAGL0H04213g
ChrH_C_glabrata_CBS138	531201	531751	1274.35	93.0018	4.26373	7.93865	CAGL0H05489g
ChrH_C_glabrata_CBS138	632701	632851	239.302	111.542	1.09439	7.36151	CAGL0H06413g
ChrH_C_glabrata_CBS138	664501	664751	287.57	58.6997	2.71321	6.81396	CAGL0H06699g
ChrH_C_glabrata_CBS138	911951	912351	545.451	36.1288	3.84128	7.07151	CAGL0H09328g
ChrI_C_glabrata_CBS138	43101	43551	516.129	37.1274	3.93232	6.91332	CAGL0I00572g
ChrI_C_glabrata_CBS138	115351	115651	279.182	43.5985	2.68337	6.78	CAGL0I01408g/CAGL0I01430g
ChrI_C_glabrata_CBS138	174551	174851	325.431	93.0988	1.80465	7.43461	CAGL0I02024g
ChrI_C_glabrata_CBS138	225651	226101	329.5	48.4416	2.80418	6.9377	CAGL0I02552g
ChrI_C_glabrata_CBS138	231751	232001	230.792	74.0298	1.71898	6.99676	CAGL0I02574g
ChrI_C_glabrata_CBS138	274951	275801	2079.58	52.802	4.80754	7.72626	CAGL0I03190g/CAGL0I03212g
ChrI_C_glabrata_CBS138	406751	407051	286.165	68.6955	2.04099	7.13391	CAGL0I04554g
ChrI_C_glabrata_CBS138	418601	419151	722.944	103.38	2.74236	7.90265	CAGL0I04686g
ChrI_C_glabrata_CBS138	494801	495101	369.01	115.542	1.67928	7.67861	CAGL0I05192g
ChrI_C_glabrata_CBS138	603701	604301	820.69	22.3441	6.309	6.27809	CAGL0I06270g/CAGL0I06292g
ChrI_C_glabrata_CBS138	619701	620401	1352.84	82.1667	3.56088	8.0907	CAGL0I06380g/CAGL0I06402g
ChrI_C_glabrata_CBS138	778451	778601	242.841	32.1334	2.87958	6.49001	CAGL0I07969g
ChrI_C_glabrata_CBS138	839451	839701	241.45	94.0362	1.38314	7.2292	CAGL0I08591g
ChrI_C_glabrata_CBS138	1054351	1054701	329.463	98.1242	1.72272	7.4831	CAGL0I10648g
ChrI_C_glabrata_CBS138	1060701	1061551	642.424	100.296	2.4563	7.83502	CAGL0I10725g/CAGL0I10747g
ChrI_C_glabrata_CBS138	1062051	1062251	235.958	91.7133	1.35383	7.21149	CAGL0I10725g/CAGL0I10747g
ChrJ_C_glabrata_CBS138	33151	33851	346.737	73.0432	2.22178	7.27741	CAGL0J00429g
ChrJ_C_glabrata_CBS138	91351	91801	464.789	112.956	1.9672	7.7885	CAGL0J00847g
ChrJ_C_glabrata_CBS138	155751	156351	1038.98	93.0649	3.20488	8.06465	CAGL0J01699g
ChrJ_C_glabrata_CBS138	298801	299051	365.679	153.166	1.24927	7.87702	CAGL0J03124g
ChrJ_C_glabrata_CBS138	383101	383751	2030.97	71.628	4.21022	8.22212	CAGL0J04026g/CAGL0J04048g
ChrJ_C_glabrata_CBS138	401651	402351	1118.35	50.9863	4.11577	7.68519	CAGL0J04268g
ChrJ_C_glabrata_CBS138	587701	588051	388.376	114.287	1.71556	7.69958	CAGL0J06204g
ChrJ_C_glabrata_CBS138	610501	610651	223.767	90.1252	1.30251	7.16103	CAGL0J06380g
ChrJ_C_glabrata_CBS138	953051	953751	1282.71	80.9299	3.69298	8.17069	CAGL0J09680g
ChrJ_C_glabrata_CBS138	968601	968801	242.38	48.0574	2.31183	6.76863	CAGL0J09878g/CAGL0J09900g
ChrJ_C_glabrata_CBS138	972251	972451	457.934	217.43	1.06869	8.30475	CAGL0J09922g
ChrK_C_glabrata_CBS138	219251	219951	1428.95	44.8575	4.49811	7.713	CAGL0K02409g
ChrK_C_glabrata_CBS138	568001	568201	312.815	97.8499	1.69018	7.44307	CAGL0K05775g
ChrK_C_glabrata_CBS138	1011101	1011301	258.707	107.985	1.28651	7.37247	CAGL0K10362g
ChrK_C_glabrata_CBS138	1059351	1059551	266.948	51.7034	2.44614	6.84039	CAGL0K10868g/CAGL0K10890g
ChrK_C_glabrata_CBS138	1183501	1183851	284.905	62.4754	2.16837	7.05718	CAGL0K12100g
ChrK_C_glabrata_CBS138	1222001	1222151	237.316	108.656	1.11989	7.33679	CAGL0K12518g
ChrL_C_glabrata_CBS138	6651	6951	381.91	89.4723	2.06769	7.52826	CAGL0L00157g
ChrL_C_glabrata_CBS138	69151	69401	343.282	115.227	1.60022	7.61481	CAGL0L00583g
ChrL_C_glabrata_CBS138	131551	132401	2396.34	68.2422	4.82654	7.97471	CAGL0L01089g/CAGL0L01111g
ChrL_C_glabrata_CBS138	206101	206301	232.246	106.772	1.11648	7.30738	CAGL0L01793g
ChrL_C_glabrata_CBS138	501001	501201	240.99	67.5818	1.83984	6.99838	CAGL0L04268g
ChrL_C_glabrata_CBS138	587401	587751	318.47	38.2574	3.07042	6.74995	CAGL0L05236g
ChrL_C_glabrata_CBS138	699751	700351	766.637	69.2763	3.4419	7.60476	CAGL0L06160g
ChrL_C_glabrata_CBS138	1045101	1045651	557.76	119.528	2.03501	7.91038	CAGL0L09691g/CAGL0L09713g
ChrL_C_glabrata_CBS138	1061651	1062201	368.686	52.0349	2.8095	7.08205	CAGL0L09911g
ChrL_C_glabrata_CBS138	1112501	1113251	1665.38	94.2567	3.66996	8.19363	CAGL0L10384g/CAGL0L10406g
ChrL_C_glabrata_CBS138	1297801	1298101	253.718	64.2215	1.97268	7.0014	CAGL0L12056g
ChrM_C_glabrata_CBS138	925601	926001	583.544	110.569	2.34582	7.936	CAGL0M09295g
ChrM_C_glabrata_CBS138	952951	953351	557.226	49.3029	3.7932	7.09171	CAGL0M09581g
ChrM_C_glabrata_CBS138	1309201	1309501	304.586	62.7338	2.25802	7.11759	CAGL0M13277g/CAGL0M13321g
